# Supplementary material for: More Than a Decade of GeneXpert® Mycobacterium tuberculosis/Rifampicin (Ultra) Testing in South Africa: Laboratory Insights from Twenty-Three Million Tests
Source: Diagnostics (Basel). 2023 Oct 19;13(20):3253. doi: 10.3390/diagnostics13203253 (PMC10605857; doi:10.3390/diagnostics13203253)
Supplement: Supplementary file 1 [file diagnostics-13-03253-s001.zip]

Archive with 1 entries (1 files):
- diagnostics-2561737-supplementary.pdf
